# Supplementary material for: Myosin VI in the nucleus of neurosecretory PC12 cells: Stimulation-dependent nuclear translocation and interaction with nuclear proteins
Source: Nucleus. 2018 Jan 30;9(1):125–41. doi: 10.1080/19491034.2017.1421881 (PMC5973263; doi:10.1080/19491034.2017.1421881)
Supplement: supp_data_1421881.zip [file kncl-09-01-1421881-s001.zip]

Archive with 9 entries (8 files):
- supp_data_1421881/
- supp_data_1421881/supp_data_1421881_s01.ppt
- supp_data_1421881/supp_data_1421881_s02.ppt
- supp_data_1421881/supp_data_1421881_s03.ppt
- supp_data_1421881/supp_data_1421881_s04.ppt
- supp_data_1421881/supp_data_1421881_s05.ppt
- supp_data_1421881/supp_data_1421881_s06.ppt
- supp_data_1421881/supp_data_1421881_s07.ppt
- supp_data_1421881/supp_data_1421881_s08.ppt
